# Supplementary material for: A Markerless CRISPR-Mediated System for Genome Editing in Candida auris Reveals a Conserved Role for Cas5 in the Caspofungin Response
Source: Microbiol Spectr. 2021 Nov 3;9(3):e01820-21. doi: 10.1128/Spectrum.01820-21 (PMC8567271; doi:10.1128/Spectrum.01820-21)
Supplement: SUPPLEMENTAL FILE 2 — Supplemental material. Download SPECTRUM01820-21_Supp_2_seq7.xlsx, XLSX file, 0.2 MB [file spectrum01820-21_supp_2_seq7.xlsx]

## Sheet: Oligo Calculator
gRNA Target	gRNA suffix	gRNA Target Sequence	Oligo Name	Target-specific gRNA oligo sequence
Target ORF Name	-1	[20bp target seq]		GACTCCCTCAGCAGAAAACA[20bp target seq]GTTTTAGAGCTAGAAATAGC
B9J08_003951 (ADE2)	pCE27	TGCCGTGAAAGAAAACACCA		GACTCCCTCAGCAGAAAACATGCCGTGAAAGAAAACACCAGTTTTAGAGCTAGAAATAGC
Data Set S1. "Oligo Calculator", i.e., gRNA calculator for amplification of unique B fragments. A tool for creating 60 bp oligonucleotides that standardizes the 5’ and 3’ 20 bp sequences flanking the user selected 20 bp sequence with homology to pCE27 and pCE41. This was adapted from the gRNA calculator published in Nguyen et al. (2017) (Nguyen N, Quail MMF, Hernday AD. 2017. An Efficient, Rapid,…
