# Supplementary material for: A Markerless CRISPR-Mediated System for Genome Editing in Candida auris Reveals a Conserved Role for Cas5 in the Caspofungin Response
Source: Microbiol Spectr. 2021 Nov 3;9(3):e01820-21. doi: 10.1128/Spectrum.01820-21 (PMC8567271; doi:10.1128/Spectrum.01820-21)
Supplement: SUPPLEMENTAL FILE 3 — Supplemental material. Download SPECTRUM01820-21_Supp_3_seq8.xlsx, XLSX file, 0.01 MB [file spectrum01820-21_supp_3_seq8.xlsx]

## Sheet: Strains
Strain Identifier	Isogenic wildtype	Genotype
CEC068	AR0387	CAS5-GFP
CEC097	AR0383	cas5D
CEC098	AR0385	cas5D
CEC099	AR0387	cas5D
CEC100	AR1097	cas5D
CEC140	AR0381	cas5D
CEC141	AR0383	cas5D::CAS5
CEC142	AR0385	cas5D::CAS5
CEC144	AR1097	cas5D::CAS5
CEC146	AR0387	CAS5S643D-GFP
CEC165	AR0381	cas5D::CAS5
CEC183	AR0387	cas5D::CAS5
Data Set S2. Strains used in this study.
