# Supplementary material for: A Markerless CRISPR-Mediated System for Genome Editing in Candida auris Reveals a Conserved Role for Cas5 in the Caspofungin Response
Source: Microbiol Spectr. 2021 Nov 3;9(3):e01820-21. doi: 10.1128/Spectrum.01820-21 (PMC8567271; doi:10.1128/Spectrum.01820-21)
Supplement: SUPPLEMENTAL FILE 4 — Supplemental material. Download SPECTRUM01820-21_Supp_4_seq9.xlsx, XLSX file, 0.01 MB [file spectrum01820-21_supp_4_seq9.xlsx]

## Sheet: Oligonucleotides
Identifier	Description	Sequence
AHO1096	Universal A Fragment Forward	GACGGCACGGCCACGCGTTTAAACCGCC
CJNO3235	Universal A Fragment Reverse	TGTTTTCTGCTGAGGGAGTC
AHO1097	Universal B Fragment Reverse	CCCGCCAGGCGCTGGGGTTTAAACACCG
AHO1237	NAT C Fragment Forward	AGGTGATGCTGAAGCTATTGAAG
CJNO3755	HYG C Fragment Forward	TACTGTATAAGTCGAAGAGCACAAG
CJNO3080	Universal C Fragment Reverse	TTATTTCTGCAAAAGCTTCTTTAC
CJNO3279	B9J08_000765 (cas5D) deletion gRNA	GACTCCCTCAGCAGAAAACAGCACAACCCTTACGCCAACTGTTTTAGAGCTAGAAATAGC
CJNO3282	B9J08_000765 (cas5D) deletion cPCR FWD	CGAAAGTCACTACTCCCAGATC
CJNO3283	B9J08_000765 (cas5D) deletion cPCR REV	GTTAGACAGTACCCATCGGAAG
CJNO3418	B9J08_00765 (CAS5) Complementation dDNA F	GTTCCATCCTTGACTGTTT
CJNO3419	B9J08_00765 (CAS5) Complementation dDNA R	CTCTATAGATGTGATCGTGACA
CJNO3420	B9J08_00765 (CAS5) Complementation cPCR F1	CGAAAGTCACTACTCCCAGATC
CJNO3421	B9J08_00765 (CAS5) Complementation cPCR R1	TATCGACGGAAAAGTGTTTGGA
CJNO3422	B9J08_00765 (CAS5) Complementation cPCR F2	ACGCCCTATCTTTGTCAAGAAA
CJNO3423	B9J08_00765 (CAS5) Complementation cPCR R2	GACAGAAAGCTTGTGCCTAATG
CJNO3799	B9J08_00765 (CAS5-GFP) dDNA w/homology to pCE1 F	GAAAGGATAATTTGAAAGCACATCTTAAGAAGATCCACCACAAAAATTTACGGATACCAGGTTTAATTAAT
CJNO3802	B9J08_00765 (CAS5-GFP) dDNA w/homology to pCE1 R	AAAATATGTGATAATTTGCCTGGATGCTTGATAAGTACGGTAAGGAGCCTTATTTATACAATTCGTCCATACCAT
CJNO3898	B9J08_000765 (CAS5-GFP) gRNA	GACTCCCTCAGCAGAAAACAAGGAGCCTCATAAATTTTTGGTTTTAGAGCTAGAAATAGC
CJNO4167	B9J08_000765 (cas5D) deletion dDNA F1	CTCTATAGGAAAACCATTGAAC
CJNO4168	B9J08_000765 (cas5D) deletion dDNA R1	TGTGCGGTTGTTACTCAGCCGGTGTGGCCATGGGTGACGAAGTGGAA
CJNO4169	B9J08_000765 (cas5D) deletion dDNA F2	GGCTGAGTAACAACCGCACAGGCTCCTTACCGTACTTATCAAGCATCC
CJNO4170	B9J08_000765 (cas5D) deletion dDNA R2	GACAGTACCCATCGGAAGCAT
CJNO4367	B9J08_000765 (CAS5S643D-GFP) gRNA	GACTCCCTCAGCAGAAAACAGAAAGGGTTTCTCGCTCGAGGTTTTAGAGCTAGAAATAGC
CJNO4368	B9J08_000765 (CAS5S643D-GFP) dDNA F1	CTCCTAAGACTTCAAGTAGGTT
CJNO4369	B9J08_000765 (CAS5S643D-GFP) dDNA R2	GATCTTCTTAAGATGTGCTTTC
CJNO4372	B9J08_000765 (CAS5S643D-GFP) dDNA R1	tTCagaggaaTGatcCTTCAAATGACGTTTGACATGCTCTGG
CJNO4373	B9J08_000765 (CAS5S643D-GFP) dDNA F2	TTGAAGgatCAttcctctGAaAAACCCTTTCAATGTGAAGA
CJNO4376	B9J08_000765 (CAS5S643D-GFP) cPCR F	GTCATTTGAAGgatCAttcctctGAa
CJNO4525	B9J08_00765 (CAS5) Complementation gRNA	GACTCCCTCAGCAGAAAACAGCTGAGTAACAACCGCACAGGTTTTAGAGCTAGAAATAGC
Data Set S3. Oligonucleotides used in this study.
